# Supplementary material for: Ovarian carcinoma glyco-antigen targeted by human IgM antibody
Source: PLoS One. 2017 Dec 21;12(12):e0187222. doi: 10.1371/journal.pone.0187222 (PMC5739388; doi:10.1371/journal.pone.0187222)
Supplement: S2 Dataset — (ZIP) [file pone.0187222.s007.zip]

Archive with 103 entries (88 files):
- FACS K & S/
- FACS K & S/file=3-2.fcs
- __MACOSX/
- __MACOSX/FACS K & S/
- __MACOSX/FACS K & S/._file=3-2.fcs
- FACS K & S/file=3-3.fcs
- __MACOSX/FACS K & S/._file=3-3.fcs
- FACS K & S/file=3-4.fcs
- __MACOSX/FACS K & S/._file=3-4.fcs
- FACS K & S/file=3-5.fcs
- __MACOSX/FACS K & S/._file=3-5.fcs
- FACS K & S/file=4-1.fcs
- __MACOSX/FACS K & S/._file=4-1.fcs
- FACS K & S/file=4-2.fcs
- __MACOSX/FACS K & S/._file=4-2.fcs
- FACS K & S/pt K & S.rtf
- FACS O3 /
- FACS O3 /file=3-216004.fcs
- __MACOSX/FACS O3 /
- __MACOSX/FACS O3 /._file=3-216004.fcs
- FACS O3 /file=4-8.fcs
- __MACOSX/FACS O3 /._file=4-8.fcs
- FACS O3 /file=5-7.fcs
- __MACOSX/FACS O3 /._file=5-7.fcs
- FACS O3 /O3 staining.rtf
- FACS O5 Rx/
- FACS O5 Rx/.DS_Store
- __MACOSX/FACS O5 Rx/
- __MACOSX/FACS O5 Rx/._.DS_Store
- FACS O5 Rx/file=1-1.fcs
- __MACOSX/FACS O5 Rx/._file=1-1.fcs
- FACS O5 Rx/file=2-1.fcs
- __MACOSX/FACS O5 Rx/._file=2-1.fcs
- FACS O5 Rx/file=2-2.fcs
- __MACOSX/FACS O5 Rx/._file=2-2.fcs
- FACS O5 Rx/file=2-5.fcs
- __MACOSX/FACS O5 Rx/._file=2-5.fcs
- FACS O5 Rx/file=2-6.fcs
- __MACOSX/FACS O5 Rx/._file=2-6.fcs
- FACS pt B2/
- FACS pt B2/file=1-1.fcs
- __MACOSX/FACS pt B2/
- __MACOSX/FACS pt B2/._file=1-1.fcs
- FACS pt B2/file=2-1.fcs
- __MACOSX/FACS pt B2/._file=2-1.fcs
- FACS pt B2/file=2-2.fcs
- __MACOSX/FACS pt B2/._file=2-2.fcs
- FACS pt B2/file=3-1.fcs
- __MACOSX/FACS pt B2/._file=3-1.fcs
- FACS pt B2/file=3-4.fcs
- __MACOSX/FACS pt B2/._file=3-4.fcs
- FACS pt B2/file=4-1.fcs
- __MACOSX/FACS pt B2/._file=4-1.fcs
- FACS pt B2/file=4-2.fcs
- __MACOSX/FACS pt B2/._file=4-2.fcs
- FACS pt B2/pt. B2.rtf
- O3 & 5 st.jo
- __MACOSX/._O3 & 5 st.jo
- O3 endo beta/
- O3 endo beta/.DS_Store
- __MACOSX/O3 endo beta/
- __MACOSX/O3 endo beta/._.DS_Store
- O3 endo beta/file=1-12.fcs
- __MACOSX/O3 endo beta/._file=1-12.fcs
- O3 endo beta/file=1-13.fcs
- __MACOSX/O3 endo beta/._file=1-13.fcs
- O3 endo beta/file=1-26.fcs
- __MACOSX/O3 endo beta/._file=1-26.fcs
- O3 endo beta/file=1-27.fcs
- __MACOSX/O3 endo beta/._file=1-27.fcs
- O3 endo beta/file=1-7.fcs
- __MACOSX/O3 endo beta/._file=1-7.fcs
- O3 endo beta/file=1-8.fcs
- __MACOSX/O3 endo beta/._file=1-8.fcs
- O3 endo beta/file=1-9.fcs
- __MACOSX/O3 endo beta/._file=1-9.fcs
- O3 endo beta/O3 & endo.rtf
- O3 Rx 216/
- O3 Rx 216/.DS_Store
- __MACOSX/O3 Rx 216/
- __MACOSX/O3 Rx 216/._.DS_Store
- O3 Rx 216/file=2-3.fcs
- __MACOSX/O3 Rx 216/._file=2-3.fcs
- O3 Rx 216/file=3-216004.fcs
- __MACOSX/O3 Rx 216/._file=3-216004.fcs
- O3 Rx 216/file=4-8.fcs
- __MACOSX/O3 Rx 216/._file=4-8.fcs
- O3 Rx 216/file=5-7.fcs
- __MACOSX/O3 Rx 216/._file=5-7.fcs
- O5 2/
- O5 2/file=1-3.fcs
- __MACOSX/O5 2/
- __MACOSX/O5 2/._file=1-3.fcs
- O5 2/file=1-4.fcs
- __MACOSX/O5 2/._file=1-4.fcs
- O5 2/file=1-5.fcs
- __MACOSX/O5 2/._file=1-5.fcs
- O5 2/file=1-6.fcs
- __MACOSX/O5 2/._file=1-6.fcs
- O5 2/file=1-7.fcs
- __MACOSX/O5 2/._file=1-7.fcs
- O5 2/file=1-8.fcs
- __MACOSX/O5 2/._file=1-8.fcs
