# Supplementary material for: Ovarian carcinoma glyco-antigen targeted by human IgM antibody
Source: PLoS One. 2017 Dec 21;12(12):e0187222. doi: 10.1371/journal.pone.0187222 (PMC5739388; doi:10.1371/journal.pone.0187222)
Supplement: S3 Dataset — (ZIP) [file pone.0187222.s008.zip]

Archive with 30 entries (27 files):
- FACS pts G&M/
- FACS pts G&M/.DS_Store
- __MACOSX/
- __MACOSX/FACS pts G&M/
- __MACOSX/FACS pts G&M/._.DS_Store
- FACS pts G&M/FACS pts G & M.rtf
- FACS pts G&M/file=1-1.fcs
- __MACOSX/FACS pts G&M/._file=1-1.fcs
- FACS pts G&M/file=2-1.fcs
- __MACOSX/FACS pts G&M/._file=2-1.fcs
- FACS pts G&M/file=2-10.fcs
- __MACOSX/FACS pts G&M/._file=2-10.fcs
- FACS pts G&M/file=2-11.fcs
- __MACOSX/FACS pts G&M/._file=2-11.fcs
- FACS pts G&M/file=2-12.fcs
- __MACOSX/FACS pts G&M/._file=2-12.fcs
- FACS pts G&M/file=2-13.fcs
- __MACOSX/FACS pts G&M/._file=2-13.fcs
- FACS pts G&M/file=2-2.fcs
- __MACOSX/FACS pts G&M/._file=2-2.fcs
- FACS pts G&M/file=2-3.fcs
- __MACOSX/FACS pts G&M/._file=2-3.fcs
- FACS pts G&M/file=2-5.fcs
- __MACOSX/FACS pts G&M/._file=2-5.fcs
- FACS pts G&M/file=2-6.fcs
- __MACOSX/FACS pts G&M/._file=2-6.fcs
- FACS pts G&M/file=2-8.fcs
- __MACOSX/FACS pts G&M/._file=2-8.fcs
- FACS pts G&M/file=2-9.fcs
- __MACOSX/FACS pts G&M/._file=2-9.fcs
