# Supplementary material for: Ovarian carcinoma glyco-antigen targeted by human IgM antibody
Source: PLoS One. 2017 Dec 21;12(12):e0187222. doi: 10.1371/journal.pone.0187222 (PMC5739388; doi:10.1371/journal.pone.0187222)
Supplement: S4 Dataset — (ZIP) [file pone.0187222.s009.zip]

Archive with 16 entries (13 files):
- FACS pt b/
- FACS pt b/.DS_Store
- __MACOSX/
- __MACOSX/FACS pt b/
- __MACOSX/FACS pt b/._.DS_Store
- FACS pt b/file=2-1.fcs
- __MACOSX/FACS pt b/._file=2-1.fcs
- FACS pt b/file=2-2.fcs
- __MACOSX/FACS pt b/._file=2-2.fcs
- FACS pt b/file=2-3 (1).fcs
- __MACOSX/FACS pt b/._file=2-3 (1).fcs
- FACS pt b/file=2-5.fcs
- __MACOSX/FACS pt b/._file=2-5.fcs
- FACS pt b/file=4-1.fcs
- __MACOSX/FACS pt b/._file=4-1.fcs
- FACS pt b/pt b.rtf
