# Supplementary material for: Ovarian carcinoma glyco-antigen targeted by human IgM antibody
Source: PLoS One. 2017 Dec 21;12(12):e0187222. doi: 10.1371/journal.pone.0187222 (PMC5739388; doi:10.1371/journal.pone.0187222)
Supplement: S5 Dataset — (ZIP) [file pone.0187222.s010.zip]

Archive with 24 entries (21 files):
- FACS pt S, M, F/
- FACS pt S, M, F/.DS_Store
- __MACOSX/
- __MACOSX/FACS pt S, M, F/
- __MACOSX/FACS pt S, M, F/._.DS_Store
- FACS pt S, M, F/file=2-1.fcs
- __MACOSX/FACS pt S, M, F/._file=2-1.fcs
- FACS pt S, M, F/file=2-2.fcs
- __MACOSX/FACS pt S, M, F/._file=2-2.fcs
- FACS pt S, M, F/file=3-1.fcs
- __MACOSX/FACS pt S, M, F/._file=3-1.fcs
- FACS pt S, M, F/file=3-2.fcs
- __MACOSX/FACS pt S, M, F/._file=3-2.fcs
- FACS pt S, M, F/file=3-3.fcs
- __MACOSX/FACS pt S, M, F/._file=3-3.fcs
- FACS pt S, M, F/file=4-1.fcs
- __MACOSX/FACS pt S, M, F/._file=4-1.fcs
- FACS pt S, M, F/file=4-3.fcs
- __MACOSX/FACS pt S, M, F/._file=4-3.fcs
- FACS pt S, M, F/file=4-4.fcs
- __MACOSX/FACS pt S, M, F/._file=4-4.fcs
- FACS pt S, M, F/file=4-5.fcs
- __MACOSX/FACS pt S, M, F/._file=4-5.fcs
- FACS pt S, M, F/Pt S, M, F.rtf
