# Supplementary material for: Ovarian carcinoma glyco-antigen targeted by human IgM antibody
Source: PLoS One. 2017 Dec 21;12(12):e0187222. doi: 10.1371/journal.pone.0187222 (PMC5739388; doi:10.1371/journal.pone.0187222)
Supplement: S6 Dataset — (ZIP) [file pone.0187222.s011.zip]

Archive with 41 entries (34 files):
- FACS Pt C/
- FACS Pt C/.DS_Store
- __MACOSX/
- __MACOSX/FACS Pt C/
- __MACOSX/FACS Pt C/._.DS_Store
- FACS Pt C/file=1-10.fcs
- __MACOSX/FACS Pt C/._file=1-10.fcs
- FACS Pt C/file=1-3.fcs
- __MACOSX/FACS Pt C/._file=1-3.fcs
- FACS Pt C/file=1-4.fcs
- __MACOSX/FACS Pt C/._file=1-4.fcs
- FACS Pt C/file=1-9.fcs
- __MACOSX/FACS Pt C/._file=1-9.fcs
- FACS Pt C/Pt C.rtf
- FACS pt C2/
- FACS pt C2/file=1-12.fcs
- __MACOSX/FACS pt C2/
- __MACOSX/FACS pt C2/._file=1-12.fcs
- FACS pt C2/file=1-13.fcs
- __MACOSX/FACS pt C2/._file=1-13.fcs
- FACS pt C2/file=1-6.fcs
- __MACOSX/FACS pt C2/._file=1-6.fcs
- FACS pt C2/file=1-9.fcs
- __MACOSX/FACS pt C2/._file=1-9.fcs
- FACS Pt W /
- FACS Pt W /file=2-1.fcs
- __MACOSX/FACS Pt W /
- __MACOSX/FACS Pt W /._file=2-1.fcs
- FACS Pt W /file=2-4.fcs
- __MACOSX/FACS Pt W /._file=2-4.fcs
- FACS Pt W /file=3-1.fcs
- __MACOSX/FACS Pt W /._file=3-1.fcs
- FACS Pt W /file=3-2.fcs
- __MACOSX/FACS Pt W /._file=3-2.fcs
- FACS Pt W /file=4-1.fcs
- __MACOSX/FACS Pt W /._file=4-1.fcs
- FACS Pt W /file=4-2.fcs
- __MACOSX/FACS Pt W /._file=4-2.fcs
- FACS Pt W /file=4-3.fcs
- __MACOSX/FACS Pt W /._file=4-3.fcs
- FACS Pt W /pt W.rtf
